# Supplementary material for: The AURKA-Selective Inhibitor Alisertib Attenuates Doxorubicin-Induced Hepatotoxicity in Mice via Modulation of IL-17A/NF-κB and STAT3 Signaling Pathways
Source: Pharmaceuticals (Basel). 2025 Aug 14;18(8):1201. doi: 10.3390/ph18081201 (PMC12389450; doi:10.3390/ph18081201)
Supplement: Supplementary file 1 [file pharmaceuticals-18-01201-s001.zip]

Archive with 1 entries (1 files):
- pharmaceuticals-3769624-supplementary.pdf
